# Supplementary material for: Lipid profile in the aqueous humor of diabetic macular edema patients
Source: Front Med (Lausanne). 2025 Feb 14;12:1541360. doi: 10.3389/fmed.2025.1541360 (PMC11868265; doi:10.3389/fmed.2025.1541360)
Supplement: Supplementary file 1 [file Table_1.xlsx]

## Sheet: Sheet1
Accession	DC_Mean	DC_Median	DC_RSD	ARC_Mean	ARC_Median	ARC_RSD	FC	log2FC	P.value	-log10(P.value)	FDR	VIP	Class	MainIon	mz	rtmin	IonFormula	Regulation
Cer(d18:1_16:0)	762699	1.06038e+06	56.89	1.04409e+06	1.08066e+06	12.59	0.73	-0.45	0.0244775	1.61	0.15248	1.57026	Cer	M+H	538.519	12.494	C34 H68 O3 N1	Down
Cer(d18:1_22:0)	708954	1.06038e+06	70.74	1.07224e+06	1.10132e+06	10.56	0.66	-0.6	0.0246631	1.61	0.15248	1.46493	Cer	M+H	622.613	16.284	C40 H80 O3 N1	Down
Cer(d18:1_26:0)	719635	1.06038e+06	67.87	1.07224e+06	1.10132e+06	10.56	0.67	-0.58	0.0233065	1.63	0.15248	1.4778	Cer	M+H	678.676	17.8061	C44 H88 O3 N1	Down
Cer(d35:0)	857391	1.06038e+06	37.65	1.07224e+06	1.10132e+06	10.56	0.8	-0.32	0.0278235	1.56	0.15248	1.60212	Cer	M+H	554.551	11.197	C35 H72 O3 N1	Down
DG(26:2e)	3.81927e+06	4.25651e+06	62.15	6.63278e+06	4.45349e+06	62.63	0.58	-0.8	0.0459026	1.34	0.15248	1.31443	DG	M+NH4	484.436	4.36287	C29 H58 O4 N1	Down
LPC(16:0)	801576	1.08895e+06	57.17	1.07224e+06	1.10132e+06	10.56	0.75	-0.42	0.0488866	1.31	0.15248	1.18286	LPC	M+H	496.34	2.89317	C24 H51 O7 N1 P1	Down
LPC(18:1)	731452	1.06038e+06	66.66	1.07224e+06	1.10132e+06	10.56	0.68	-0.55	0.0471786	1.33	0.15248	1.26079	LPC	M+H	522.355	3.047	C26 H53 O7 N1 P1	Down
PC(36:5e)	706216	1.06038e+06	71.53	1.07224e+06	1.10132e+06	10.56	0.66	-0.6	0.0235428	1.63	0.15248	1.32508	PC	M+H	766.575	11.413	C44 H81 O7 N1 P1	Down
PC(38:3)	802041	1.08895e+06	57.17	1.07224e+06	1.10132e+06	10.56	0.75	-0.42	0.0485386	1.31	0.15248	1.11866	PC	M+H	812.616	12.7838	C46 H87 O8 N1 P1	Down
PC(38:5)	747920	1.06038e+06	61.45	1.07224e+06	1.10132e+06	10.56	0.7	-0.52	0.0270184	1.57	0.15248	1.30777	PC	M+H	808.585	10.87	C46 H83 O8 N1 P1	Down
PC(38:5e)	710872	1.06038e+06	71.03	1.07224e+06	1.10132e+06	10.56	0.66	-0.59	0.0406652	1.39	0.15248	1.08886	PC	M+H	794.606	11.68	C46 H85 O7 N1 P1	Down
SM(d36:1)	821798	1.06038e+06	47.34	1.07224e+06	1.10132e+06	10.56	0.77	-0.38	0.0357816	1.45	0.15248	1.30884	SM	M+H	731.606	12.2692	C41 H84 O6 N2 P1	Down
SM(d36:2)	751130	1.06038e+06	60.13	1.07224e+06	1.10132e+06	10.56	0.7	-0.51	0.0224329	1.65	0.15248	1.42149	SM	M+H	729.591	10.9379	C41 H82 O6 N2 P1	Down
SM(d40:1)	732672	1.06038e+06	65.01	1.07224e+06	1.10132e+06	10.56	0.68	-0.55	0.0377809	1.42	0.15248	1.25359	SM	M+H	787.669	14.866	C45 H92 O6 N2 P1	Down
SM(d40:2)	726764	1.06038e+06	66.02	1.07224e+06	1.10132e+06	10.56	0.68	-0.56	0.0192206	1.72	0.15248	1.42452	SM	M+H	785.653	13.686	C45 H90 O6 N2 P1	Down
SM(d42:2)	813481	1.06038e+06	48.73	1.07224e+06	1.10132e+06	10.56	0.76	-0.4	0.044044	1.36	0.15248	1.18295	SM	M+H	813.684	14.7517	C47 H94 O6 N2 P1	Down
SM(d42:3)	768786	1.06038e+06	57.36	1.07224e+06	1.10132e+06	10.56	0.72	-0.48	0.0444902	1.35	0.15248	1.18467	SM	M+H	811.669	13.5823	C47 H92 O6 N2 P1	Down
TG(14:0_18:2_18:2)	742002	1.06038e+06	61.22	1.07224e+06	1.10132e+06	10.56	0.69	-0.53	0.0165385	1.78	0.15248	1.70435	TG	M+NH4	844.739	18.157	C53 H98 O6 N1	Down
TG(16:0_16:0_24:1)	774954	1.06038e+06	54.47	1.07224e+06	1.10132e+06	10.56	0.72	-0.47	0.0260232	1.58	0.15248	1.3847	TG	M+NH4	934.88	20.404	C59 H116 O6 N1	Down
TG(16:1_13:0_16:1)	2.48069e+06	1140054	86.3	1.07224e+06	1.10132e+06	10.56	2.31	1.21	0.0374521	1.43	0.15248	1.10859	TG	M+NH4	778.692	17.996	C48 H92 O6 N1	Up
TG(16:1_16:1_17:1)	768051	1.06038e+06	56.89	1.07224e+06	1.10132e+06	10.56	0.72	-0.48	0.0346706	1.46	0.15248	1.3085	TG	M+NH4	832.739	18.417	C52 H98 O6 N1	Down
TG(18:0_16:0_20:3)	925896	1.06038e+06	26.71	1.0907e+06	1.10229e+06	12.39	0.85	-0.24	0.0396122	1.4	0.15248	1.65218	TG	M+H	885.791	20.121	C57 H105 O6	Down
TG(20:1_18:1_18:1)	775374	1.06038e+06	58.38	1.07224e+06	1.10132e+06	10.56	0.72	-0.47	0.0316514	1.5	0.15248	1.27976	TG	M+NH4	930.848	19.767	C59 H112 O6 N1	Down
TG(20:1_18:1_18:2)	742691	1.06038e+06	69.03	1.07224e+06	1.10132e+06	10.56	0.69	-0.53	0.0323523	1.49	0.15248	1.3583	TG	M+NH4	928.833	19.456	C59 H110 O6 N1	Down
TG(56:2)	802922	1.06038e+06	53.29	1.07224e+06	1.10132e+06	10.56	0.75	-0.42	0.039748	1.4	0.15248	1.30708	TG	M+NH4	932.864	20.089	C59 H114 O6 N1	Down
TG(58:2)	718203	1.06038e+06	68.21	1.07224e+06	1.10132e+06	10.56	0.67	-0.58	0.0203986	1.69	0.15248	1.52349	TG	M+NH4	960.895	20.376	C61 H118 O6 N1	Down
WE(2:0_19:4)	2.21421e+06	1.17383e+06	79.21	1.07224e+06	1.10132e+06	10.56	2.07	1.05	0.0299065	1.52	0.15248	1.01267	WE	M+NH4	336.29	3.53563	H38 C21 O2 N1	Up
