# Supplementary material for: Lipid profile in the aqueous humor of diabetic macular edema patients
Source: Front Med (Lausanne). 2025 Feb 14;12:1541360. doi: 10.3389/fmed.2025.1541360 (PMC11868265; doi:10.3389/fmed.2025.1541360)
Supplement: Supplementary file 2 [file Table_2.xlsx]

## Sheet: DEM
Accession	DME_Mean	DME_Median	DME_RSD	ARC_Mean	ARC_Median	ARC_RSD	FC	log2FC	P.value	-log10(P.value)	FDR	VIP	Class	MainIon	mz	rtmin	IonFormula	Regulation
AEA(15:1)	377109	392731	45.1	1.03378e+06	1.07654e+06	14.49	0.36	-1.45	3.51542e-05	4.45	9.9241e-05	1.20395	AEA	M+NH4	301.285	1.41005	C17 H37 O2 N2	Down
Cer(d18:1_16:0)	202864	190252	43.39	1.04409e+06	1.08066e+06	12.59	0.19	-2.36	5.1176e-07	6.29	3.8382e-06	1.35046	Cer	M+H	538.519	12.494	C34 H68 O3 N1	Down
Cer(d18:1_22:0)	64453.8	48369	53.11	1.07224e+06	1.10132e+06	10.56	0.06	-4.06	8.39265e-09	8.08	1.67218e-07	1.41138	Cer	M+H	622.613	16.284	C40 H80 O3 N1	Down
Cer(d18:1_24:0)	524889	488168	41.91	1.13395e+06	1.10132e+06	25.9	0.46	-1.11	0.000517584	3.29	0.000931651	1.0788	Cer	M+H	650.645	17.1329	C42 H84 O3 N1	Down
Cer(d18:1_26:0)	65757.9	68466.7	66.99	1.07224e+06	1.10132e+06	10.56	0.06	-4.03	4.15824e-06	5.38	1.87121e-05	1.33516	Cer	M+H	678.676	17.8061	C44 H88 O3 N1	Down
Cer(d18:2_24:0)	146127	21152.4	190.59	1.07224e+06	1.10132e+06	10.56	0.14	-2.88	7.54085e-05	4.12	0.000182917	1.21364	Cer	M+H	648.629	16.6541	C42 H82 O3 N1	Down
Cer(d35:0)	338379	332606	41.06	1.07224e+06	1.10132e+06	10.56	0.32	-1.66	7.81176e-06	5.11	3.27118e-05	1.27101	Cer	M+H	554.551	11.197	C35 H72 O3 N1	Down
Cer(d38:0)	2.75499e+06	2.53034e+06	41.37	1.07224e+06	1.10132e+06	10.56	2.57	1.36	3.61822e-05	4.44	9.9241e-05	1.22156	Cer	M+H	596.598	13.539	C38 H78 O3 N1	Up
ChE(20:4)	152114	180513	80.96	1.07224e+06	1.10132e+06	10.56	0.14	-2.82	0.000448885	3.35	0.000841659	1.16096	ChE	M+NH4	690.618	18.798	C47 H80 O2 N1	Down
DG(18:0_16:0)	588661	514938	42.12	1.06891e+06	1.10132e+06	10.3	0.55	-0.86	0.000245979	3.61	0.000491958	1.11655	DG	M+NH4	614.572	15.572	C37 H76 O5 N1	Down
DG(18:1_18:2)	469772	351078	43.99	1.07224e+06	1.10132e+06	10.56	0.44	-1.19	2.07787e-05	4.68	6.67888e-05	1.26426	DG	M+NH4	636.556	13.399	C39 H74 O5 N1	Down
DG(18:2_18:2)	544029	545579	23.45	1.12646e+06	1.10132e+06	23.69	0.48	-1.05	9.28991e-09	8.03	1.67218e-07	1.26987	DG	M+NH4	634.541	12.2638	C39 H72 O5 N1	Down
DG(28:2e)	2.22704e+06	2.31983e+06	38.72	1.14405e+06	1.10132e+06	27.99	1.95	0.96	0.00068987	3.16	0.00119401	1.04043	DG	M+NH4	512.467	6.297	C31 H62 O4 N1	Up
LPC(18:1)	290139	208524	74.8	1.07224e+06	1.10132e+06	10.56	0.27	-1.89	7.87369e-05	4.1	0.000182917	1.22766	LPC	M+H	522.355	3.047	C26 H53 O7 N1 P1	Down
MePC(35:1)	3.79225e+06	3.27217e+06	45.88	1.07224e+06	1.10132e+06	10.56	3.54	1.82	9.02234e-06	5.04	3.53048e-05	1.26451	MePC	M+Na	810.598	12.1895	C44 H86 O8 N1 P1 Na1	Up
PC(16:0_18:1)	1.55011e+06	1.52534e+06	40.35	523450	465041	46.65	2.96	1.57	3.67148e-06	5.44	1.73912e-05	1.11486	PC	M+HCOO	804.576	12.2133	C43 H83 O10 N1 P1	Up
PC(16:0_18:2)	945509	575815	64.14	169607	156374	69.29	5.57	2.48	1.56178e-05	4.81	5.50734e-05	1.06428	PC	M+HCOO	802.56	11.1101	C43 H81 O10 N1 P1	Up
PC(16:0_20:4)	458190	421060	59.45	127636	44844.6	227.94	3.59	1.84	3.63883e-05	4.44	9.9241e-05	1.02861	PC	M+HCOO	826.56	10.841	C45 H81 O10 N1 P1	Up
PC(18:0_20:4)	429343	395784	52.76	56393.8	19686.8	133.36	7.61	2.93	1.47901e-06	5.83	8.87406e-06	1.15487	PC	M+HCOO	854.592	12.1915	C47 H85 O10 N1 P1	Up
PC(34:2)	6.74194e+06	4.57473e+06	58.99	1.46375e+06	1.15244e+06	51.53	4.61	2.2	4.10295e-08	7.39	5.56923e-07	1.25514	PC	M+H	758.569	11.1101	C42 H81 O8 N1 P1	Up
PC(36:1)	2.15088e+06	1.93683e+06	32.77	1.09094e+06	1.10132e+06	13.32	1.97	0.98	2.67231e-05	4.57	8.01694e-05	1.19842	PC	M+H	788.616	13.5287	C44 H87 O8 N1 P1	Up
PC(36:4)	3.28185e+06	2.95285e+06	52.68	1.11929e+06	1.10132e+06	20.71	2.93	1.55	0.000100001	4	0.000225001	1.15543	PC	M+H	782.569	10.841	C44 H81 O8 N1 P1	Up
PC(36:5e)	270443	227090	61.81	1.07224e+06	1.10132e+06	10.56	0.25	-1.99	1.38497e-05	4.86	5.19362e-05	1.29116	PC	M+H	766.575	11.413	C44 H81 O7 N1 P1	Down
PC(38:4)	3.79377e+06	3.2651e+06	46.02	1.17825e+06	1.08066e+06	34.3	3.22	1.69	7.99621e-06	5.1	3.27118e-05	1.20804	PC	M+H	810.601	12.1915	C46 H85 O8 N1 P1	Up
PC(38:5e)	417470	381679	55.01	1.07224e+06	1.10132e+06	10.56	0.39	-1.36	0.000327597	3.48	0.000640951	1.1484	PC	M+H	794.606	11.68	C46 H85 O7 N1 P1	Down
SM(d34:1)	527550	476427	49.67	93811.8	93845.8	62.28	5.62	2.49	1.4529e-06	5.84	8.87406e-06	1.13414	SM	M+HCOO	747.566	10.8138	C40 H80 O8 N2 P1	Up
SM(d36:2)	612948	600105	51.23	1.07224e+06	1.10132e+06	10.56	0.57	-0.81	0.00215207	2.67	0.00352158	1.03141	SM	M+H	729.591	10.9379	C41 H82 O6 N2 P1	Down
SM(d40:1)	505065	438878	50.81	1.07224e+06	1.10132e+06	10.56	0.47	-1.09	0.000143665	3.84	0.000315363	1.17985	SM	M+H	787.669	14.866	C45 H92 O6 N2 P1	Down
SM(d40:2)	434291	382521	50.23	1.07224e+06	1.10132e+06	10.56	0.41	-1.3	3.97007e-05	4.4	0.00010509	1.23476	SM	M+H	785.653	13.686	C45 H90 O6 N2 P1	Down
SPHP(d22:1)	1.46497e+07	1.39729e+07	32.85	2.35222e+06	1.1486e+06	146.9	6.23	2.64	5.73037e-09	8.24	1.67218e-07	1.27285	SPHP	M+NH4	453.345	0.947259	C22 H50 O5 N2 P1	Up
TG(14:0_18:2_18:2)	244345	271715	52.44	1.07224e+06	1.10132e+06	10.56	0.23	-2.13	1.783e-05	4.75	5.94333e-05	1.28094	TG	M+NH4	844.739	18.157	C53 H98 O6 N1	Down
TG(15:0_16:0_17:1)	3.11897e+06	2.57023e+06	52.4	1.36454e+06	1.10229e+06	83.05	2.29	1.19	5.19761e-05	4.28	0.00012994	1.04402	TG	M+NH4	822.755	19.0463	C51 H100 O6 N1	Up
TG(16:0_16:0_24:1)	245997	217695	63.57	1.07224e+06	1.10132e+06	10.56	0.23	-2.12	2.38567e-07	6.62	2.38567e-06	1.35116	TG	M+NH4	934.88	20.404	C59 H116 O6 N1	Down
TG(16:0_18:1_18:2)	1.87415e+06	1.9292e+06	21.79	1.07224e+06	1.10132e+06	10.56	1.75	0.81	3.15354e-06	5.5	1.57677e-05	1.24687	TG	M+Na	879.741	19.0263	C55 H100 O6 Na1	Up
TG(16:0_18:2_18:3)	528059	418903	53.93	1.07224e+06	1.10132e+06	10.56	0.49	-1.02	7.92641e-05	4.1	0.000182917	1.17369	TG	M+NH4	870.755	18.236	C55 H100 O6 N1	Down
TG(16:1_13:0_16:1)	3.73455e+06	3.82314e+06	31.61	1.07224e+06	1.10132e+06	10.56	3.48	1.8	4.65375e-07	6.33	3.80762e-06	1.34054	TG	M+NH4	778.692	17.996	C48 H92 O6 N1	Up
TG(16:1_16:1_16:1)	578764	561193	37.1	1.07224e+06	1.10132e+06	10.56	0.54	-0.89	0.000797117	3.1	0.0013536	1.0551	TG	M+NH4	818.723	18.2286	C51 H96 O6 N1	Down
TG(16:1_16:1_17:1)	334020	290067	77.59	1.07224e+06	1.10132e+06	10.56	0.31	-1.68	0.000469544	3.33	0.000862427	1.12126	TG	M+NH4	832.739	18.417	C52 H98 O6 N1	Down
TG(16:1_16:1_18:1)	1.78904e+06	1.80969e+06	25.02	1.07224e+06	1.10132e+06	10.56	1.67	0.74	4.32316e-05	4.36	0.000111167	1.17556	TG	M+NH4	846.755	18.6775	C53 H100 O6 N1	Up
TG(18:0_16:0_20:3)	430441	382171	23.55	1.0907e+06	1.10229e+06	12.39	0.39	-1.34	1.62241e-12	11.79	1.46017e-10	1.35034	TG	M+H	885.791	20.121	C57 H105 O6	Down
TG(18:0_18:0_18:1)	529957	559157	43.08	1.07121e+06	1.08675e+06	10.55	0.49	-1.02	0.000202939	3.69	0.000415102	1.14972	TG	M+NH4	906.848	20.0912	C57 H112 O6 N1	Down
TG(18:0_18:3_18:3)	1.87415e+06	1.9292e+06	21.79	1.07224e+06	1.10132e+06	10.56	1.75	0.81	3.15354e-06	5.5	1.57677e-05	1.24687	TG	M+H	879.744	19.0244	C57 H99 O6	Up
TG(18:1_18:2_20:5)	695269	699410	27.3	1.07224e+06	1.10132e+06	10.56	0.65	-0.62	0.000184117	3.73	0.000385362	1.11602	TG	M+H	903.744	18.623	C59 H99 O6	Down
TG(18:1_18:3_18:3)	300751	248782	68.82	1.07224e+06	1.10132e+06	10.56	0.28	-1.83	1.45177e-06	5.84	8.87406e-06	1.33265	TG	M+NH4	894.755	17.7368	C57 H100 O6 N1	Down
TG(18:2_18:2_18:2)	484779	475854	25.42	1.07224e+06	1.10132e+06	10.56	0.45	-1.15	4.95043e-08	7.31	5.56923e-07	1.33758	TG	M+Na	901.726	18.1839	C57 H98 O6 Na1	Down
TG(20:1_18:1_18:1)	183385	169798	34.81	1.07224e+06	1.10132e+06	10.56	0.17	-2.55	1.48695e-09	8.83	6.69128e-08	1.40444	TG	M+NH4	930.848	19.767	C59 H112 O6 N1	Down
TG(20:1_18:1_18:2)	89989.8	56559.6	79.39	1.07224e+06	1.10132e+06	10.56	0.08	-3.57	2.61364e-06	5.58	1.47017e-05	1.3335	TG	M+NH4	928.833	19.456	C59 H110 O6 N1	Down
TG(20:5_18:2_18:2)	484779	475854	25.42	1.07224e+06	1.10132e+06	10.56	0.45	-1.15	4.95043e-08	7.31	5.56923e-07	1.33758	TG	M+H	901.728	18.191	C59 H97 O6	Down
TG(51:1)	567896	409672	64.23	1.08291e+06	1.10229e+06	10.99	0.52	-0.93	0.000383314	3.42	0.000734006	1.13069	TG	M+NH4	864.801	19.5752	C54 H106 O6 N1	Down
TG(56:2)	183488	161876	68.5	1.07224e+06	1.10132e+06	10.56	0.17	-2.55	3.94391e-07	6.4	3.54952e-06	1.37039	TG	M+NH4	932.864	20.089	C59 H114 O6 N1	Down
TG(58:2)	97955.8	64911.6	110.76	1.07224e+06	1.10132e+06	10.56	0.09	-3.45	2.18793e-05	4.66	6.79012e-05	1.2603	TG	M+NH4	960.895	20.376	C61 H118 O6 N1	Down
WE(2:0_19:4)	3.20533e+06	3.38435e+06	38.18	1.07224e+06	1.10132e+06	10.56	2.99	1.58	1.59101e-05	4.8	5.50734e-05	1.25527	WE	M+NH4	336.29	3.53563	H38 C21 O2 N1	Up
