# Supplementary material for: Lipid profile in the aqueous humor of diabetic macular edema patients
Source: Front Med (Lausanne). 2025 Feb 14;12:1541360. doi: 10.3389/fmed.2025.1541360 (PMC11868265; doi:10.3389/fmed.2025.1541360)
Supplement: Supplementary file 3 [file Table_3.xlsx]

## Sheet: DEM
Accession	DME_Mean	DME_Median	DME_RSD	DC_Mean	DC_Median	DC_RSD	FC	log2FC	P.value	-log10(P.value)	FDR	VIP	Class	MainIon	mz	rtmin	IonFormula	Regulation
AEA(15:1)	377109	392731	45.1	862327	1.06038e+06	38.12	0.44	-1.19	0.000306582	3.51	0.00212249	1.42454	AEA	M+NH4	301.285	1.41005	C17 H37 O2 N2	Down
Cer(d18:1_16:0)	202864	190252	43.39	762699	1.06038e+06	56.89	0.27	-1.91	0.000250374	3.6	0.00187781	1.47987	Cer	M+H	538.519	12.494	C34 H68 O3 N1	Down
Cer(d18:1_22:0)	64453.8	48369	53.11	708954	1.06038e+06	70.74	0.09	-3.46	0.000247158	3.61	0.00187781	1.45856	Cer	M+H	622.613	16.284	C40 H80 O3 N1	Down
Cer(d18:1_24:0)	524889	488168	41.91	1.13196e+06	1.1256e+06	50.11	0.46	-1.11	0.00752241	2.12	0.0193433	1.1964	Cer	M+H	650.645	17.1329	C42 H84 O3 N1	Down
Cer(d18:1_26:0)	65757.9	68466.7	66.99	719635	1.06038e+06	67.87	0.09	-3.45	0.000101138	4	0.00155218	1.55563	Cer	M+H	678.676	17.8061	C44 H88 O3 N1	Down
Cer(d35:0)	338379	332606	41.06	857391	1.06038e+06	37.65	0.39	-1.34	5.30327e-05	4.28	0.00155218	1.55766	Cer	M+H	554.551	11.197	C35 H72 O3 N1	Down
ChE(20:4)	152114	180513	80.96	848495	1.06038e+06	41.67	0.18	-2.48	0.00145527	2.84	0.00545726	1.44027	ChE	M+NH4	690.618	18.798	C47 H80 O2 N1	Down
DG(18:0_16:0)	588661	514938	42.12	967145	1.08895e+06	28.64	0.61	-0.72	0.00272421	2.56	0.00875638	1.27125	DG	M+NH4	614.572	15.572	C37 H76 O5 N1	Down
DG(18:0_18:2)	715665	658666	31.97	1.08869e+06	1.094e+06	45.32	0.66	-0.61	0.0171752	1.77	0.0396351	1.03549	DG	M+NH4	638.572	14.6001	C39 H76 O5 N1	Down
DG(18:1_18:2)	469772	351078	43.99	908953	1.08895e+06	40.25	0.52	-0.95	0.00196563	2.71	0.00707626	1.28981	DG	M+NH4	636.556	13.399	C39 H74 O5 N1	Down
DG(18:2_18:2)	544029	545579	23.45	1.291e+06	1.094e+06	75.3	0.42	-1.25	0.000802576	3.1	0.00344003	1.32562	DG	M+NH4	634.541	12.2638	C39 H72 O5 N1	Down
MePC(35:1)	3.79225e+06	3.27217e+06	45.88	1.27189e+06	1.1256e+06	53.93	2.98	1.58	8.10571e-06	5.09	0.000364757	1.6664	MePC	M+Na	810.598	12.1895	C44 H86 O8 N1 P1 Na1	Up
PC(16:0_18:1)	1.55011e+06	1.52534e+06	40.35	643797	615842	44.93	2.41	1.27	0.00014358	3.84	0.00155218	1.52212	PC	M+HCOO	804.576	12.2133	C43 H83 O10 N1 P1	Up
PC(16:0_18:2)	945509	575815	64.14	303613	298554	80.85	3.11	1.64	0.000498931	3.3	0.0026414	1.37275	PC	M+HCOO	802.56	11.1101	C43 H81 O10 N1 P1	Up
PC(16:0_20:4)	458190	421060	59.45	114197	112210	85	4.01	2	0.000204428	3.69	0.00183985	1.50509	PC	M+HCOO	826.56	10.841	C45 H81 O10 N1 P1	Up
PC(18:0_20:4)	429343	395784	52.76	111869	98092.6	90.24	3.84	1.94	0.000416384	3.38	0.0024983	1.42183	PC	M+HCOO	854.592	12.1915	C47 H85 O10 N1 P1	Up
PC(34:2)	6.74194e+06	4.57473e+06	58.99	2.58739e+06	2.46755e+06	67.45	2.61	1.38	0.000802674	3.1	0.00344003	1.36618	PC	M+H	758.569	11.1101	C42 H81 O8 N1 P1	Up
PC(36:1)	2.15088e+06	1.93683e+06	32.77	1.24317e+06	1.16939e+06	34.89	1.73	0.79	0.000563265	3.25	0.00281633	1.40027	PC	M+H	788.616	13.5287	C44 H87 O8 N1 P1	Up
PC(36:4)	3.28185e+06	2.95285e+06	52.68	1.11918e+06	1.11514e+06	49.24	2.93	1.55	9.37224e-05	4.03	0.00155218	1.55307	PC	M+H	782.569	10.841	C44 H81 O8 N1 P1	Up
PC(38:4)	3.79377e+06	3.2651e+06	46.02	1.33659e+06	1.19646e+06	55.49	2.84	1.51	0.00012715	3.9	0.00155218	1.51896	PC	M+H	810.601	12.1915	C46 H85 O8 N1 P1	Up
SM(d34:1)	527550	476427	49.67	153009	170191	77.64	3.45	1.79	0.00010526	3.98	0.00155218	1.50763	SM	M+HCOO	747.566	10.8138	C40 H80 O8 N2 P1	Up
SPHP(d22:1)	1.46497e+07	1.39729e+07	32.85	8.52192e+06	1.17383e+06	107.9	1.72	0.78	0.00484574	2.31	0.0132157	1.17449	SPHP	M+NH4	453.345	0.947259	C22 H50 O5 N2 P1	Up
TG(14:0_18:2_18:2)	244345	271715	52.44	742002	1.06038e+06	61.22	0.33	-1.6	0.00479951	2.32	0.0132157	1.1857	TG	M+NH4	844.739	18.157	C53 H98 O6 N1	Down
TG(15:0_16:0_17:1)	3.11897e+06	2.57023e+06	52.4	1.82461e+06	1140054	65.62	1.71	0.77	0.0108324	1.97	0.0263491	1.0828	TG	M+NH4	822.755	19.0463	C51 H100 O6 N1	Up
TG(16:0_16:0_24:1)	245997	217695	63.57	774954	1.06038e+06	54.47	0.32	-1.66	0.00100704	3	0.00405617	1.34957	TG	M+NH4	934.88	20.404	C59 H116 O6 N1	Down
TG(16:0_18:1_18:2)	1.87415e+06	1.9292e+06	21.79	1.27062e+06	1140054	35.59	1.47	0.56	0.00232155	2.63	0.00773851	1.2972	TG	M+Na	879.741	19.0263	C55 H100 O6 Na1	Up
TG(16:0_18:2_18:3)	528059	418903	53.93	894804	1.08895e+06	39.24	0.59	-0.76	0.00805885	2.09	0.0201471	1.11603	TG	M+NH4	870.755	18.236	C55 H100 O6 N1	Down
TG(16:1_13:0_16:1)	3.73455e+06	3.82314e+06	31.61	2.48069e+06	1140054	86.3	1.51	0.59	0.0130897	1.88	0.0310019	1.03721	TG	M+NH4	778.692	17.996	C48 H92 O6 N1	Up
TG(16:1_16:1_16:1)	578764	561193	37.1	968487	1.06038e+06	21.79	0.6	-0.74	0.00337597	2.47	0.0101279	1.37734	TG	M+NH4	818.723	18.2286	C51 H96 O6 N1	Down
TG(18:0_16:0_20:3)	430441	382171	23.55	925896	1.06038e+06	26.71	0.46	-1.11	6.29115e-07	6.2	5.66204e-05	1.78855	TG	M+H	885.791	20.121	C57 H105 O6	Down
TG(18:0_18:0_18:1)	529957	559157	43.08	936145	1.06038e+06	26.38	0.57	-0.82	0.000478507	3.32	0.0026414	1.44324	TG	M+NH4	906.848	20.0912	C57 H112 O6 N1	Down
TG(18:0_18:3_18:3)	1.87415e+06	1.9292e+06	21.79	1.27062e+06	1140054	35.59	1.47	0.56	0.00232155	2.63	0.00773851	1.2972	TG	M+H	879.744	19.0244	C57 H99 O6	Up
TG(18:1_18:3_18:3)	300751	248782	68.82	1.56188e+06	1.10838e+06	159.5	0.19	-2.38	0.00555216	2.26	0.0146969	1.12053	TG	M+NH4	894.755	17.7368	C57 H100 O6 N1	Down
TG(18:2_18:2_18:2)	484779	475854	25.42	1.86761e+06	1.10838e+06	171.98	0.26	-1.95	0.0032716	2.49	0.0101279	1.19048	TG	M+Na	901.726	18.1839	C57 H98 O6 Na1	Down
TG(20:1_18:1_18:1)	183385	169798	34.81	775374	1.06038e+06	58.38	0.24	-2.08	0.000598029	3.22	0.00283277	1.35676	TG	M+NH4	930.848	19.767	C59 H112 O6 N1	Down
TG(20:1_18:1_18:2)	89989.8	56559.6	79.39	742691	1.06038e+06	69.03	0.12	-3.04	0.00417404	2.38	0.0121182	1.22197	TG	M+NH4	928.833	19.456	C59 H110 O6 N1	Down
TG(20:5_18:2_18:2)	484779	475854	25.42	981571	1.08895e+06	54.25	0.49	-1.02	0.00103658	2.98	0.00405617	1.29	TG	M+H	901.728	18.191	C59 H97 O6	Down
TG(56:2)	183488	161876	68.5	802922	1.06038e+06	53.29	0.23	-2.13	0.000155218	3.81	0.00155218	1.51937	TG	M+NH4	932.864	20.089	C59 H114 O6 N1	Down
TG(58:2)	97955.8	64911.6	110.76	718203	1.06038e+06	68.21	0.14	-2.87	0.000392835	3.41	0.0024983	1.43781	TG	M+NH4	960.895	20.376	C61 H118 O6 N1	Down
